# Supplementary material for: Clinical Outcomes Associated with Statin Use in Pulmonary Embolism: A Systematic Review of Observational Studies
Source: J Clin Med. 2025 Nov 24;14(23):8333. doi: 10.3390/jcm14238333 (PMC12693536; doi:10.3390/jcm14238333)
Supplement: Supplementary file 1 [file jcm-14-08333-s001.zip]

Archive with 1 entries (1 files):
- jcm-3978562-supplementary.pdf
